# Supplementary material for: Colibactin-induced damage in bacteria is cell contact independent
Source: mBio. 2024 Nov 22;16(1):e01875-24. doi: 10.1128/mbio.01875-24 (PMC11708049; doi:10.1128/mbio.01875-24)
Supplement: Table S1 — Strain purity in non-contacting colonies. [file mbio.01875-24-s0006.xlsx]

## Sheet: Sheet1
pks+ strain	colony pair	distance between colonies (um)	# mCherry colonies	total colonies on plate	CFUs picked
engineered (BAC)	1	211.088	0	6713	472000
engineered (BAC)	2	65.3914	0	7617	948000
engineered (BAC)	3	196.591	0	7315	1898400
engineered (BAC)	4	218.012	0	6675	1424000
engineered (BAC)	5	141.786	0	10387	1284800
engineered (BAC)	6	250.631	0	9619	1169600
engineered (BAC)	7	316.371	0	10171	796000
natural (EcN)	1	109.113	0	7568	872000
natural (EcN)	2	61.8334	0	7609	896000
natural (EcN)	3	207.086	0	4067	1300800
natural (EcN)	4	130.937	0	3662	668800
natural (EcN)	5	119.979	0	6802	672000
